# Supplementary material for: Unraveling the Chemical Composition and Biological Activity of Geum aleppicum Jacq.: Insights from Plants Collected in Kazakhstan
Source: Molecules. 2025 Sep 26;30(19):3888. doi: 10.3390/molecules30193888 (PMC12525716; doi:10.3390/molecules30193888)
Supplement: Supplementary file 1 [file molecules-30-03888-s001.zip]

Archive with 1 entries (1 files):
- molecules-3865948-supplementary.pdf
